# Supplementary material for: Infectious Complications Following CD30 Chimeric Antigen Receptor T-cell Therapy in Adults
Source: Open Forum Infect Dis. 2025 Sep 18;12(9):ofaf541. doi: 10.1093/ofid/ofaf541 (PMC12449069; doi:10.1093/ofid/ofaf541)
Supplement: ofaf541_Supplementary_Data [file ofaf541_supplementary_data.zip]

Archive with 6 entries (6 files):
- CD30 Supplemental Figures 2025_07_25_TA.docx
- Figure_S2_CD30_infden_1524.eps
- Figure_S3_CD30_ANC_ALC_no1524.eps
- Figure_S4_CD19_inf_0728.eps
- Figure_S5_CD19_ANC_ALC_0728.eps
- SuppFig1 600dpi.tif
